# Supplementary material for: The minimum effective concentration (MEC90) of ropivacaine for ultrasound-guided caudal block in anorectal surgery. A dose finding study
Source: PLoS One. 2021 Sep 17;16(9):e0257283. doi: 10.1371/journal.pone.0257283 (PMC8448308; doi:10.1371/journal.pone.0257283)
Supplement: S1 Data — (XLSX) [file pone.0257283.s004.xlsx]

## Sheet: Female
Number	Random NO.	Gender	Volume of Ropivacaine	Concentration of Ropivacaine	Success（1） or not(2)	Age(y)	Height（cm）	Weight(kg)	BMI（kgm2）	Education（y）	ASA	Surgery 1.Hemorrhoids 2.Perianal abscess 3.Anal fistula 4.Anal polyp	骶韧带距骶骨Anterior edge of SL to sacrum	皮肤距骶韧带Skin to anterior edge of SL	骶韧带宽度SL width	骶韧带厚度SL thickness	Anesthesia Onset time(min)	Midazolam（mg）	Dexmedetomidine(ug)	Anesthetic effect	Rescue block	Special situation	Management of special situation	Operation time	Sensory block level at the onset of anesthesia	sensory block level at the end of surgery	Bromage scale	Urinary retention	Back pain	hypotension	Motor block	Other complications related to anesthesia	Postoperative pain onset time(h)
01		F	12	0.25	1	27	168	54	19.13	16	2	3	0.46	1.35	0.36	0.54	15	1	28	Good		Bradycardia	Atropine 0.3mg	105	S3	S3	0	0	0	0	0	0	4
02	6	F	12	0.25	1	67	154	56	23.61	9	1	1	0.57	0.77	0.72	0.24	13	1	28	Good				35	S3	S2	0	0	0	0	0	0	2
03	4	F	12	0.25	2	59	151	45	19.74	16	1	1	0.37	0.72	0.55	0.43		1	24	Pain during surgery	General anesthesia
04		F	12	0.3	1	28	158	53	21.23	19	1	3	0.42	0.82	0.65	0.31	10	1	28	Good				50	S3	S2	0	0	0	0	0	0	5
05	7	F	12	0.3	1	61	163	73	27.48	9	1	1	0.39	1.68	0.62	0.27	8	1	36	Good				35	S3	S2	0	0	0	0	0	0	4
06	4	F	12	0.3	1	46	157	55	22.31	19	1	1	0.45	1.89	0.58	0.34	12	1	28	Good				35	S3	S2	0	0	0	0	0	0	8
07	2	F	12	0.3	1	58	159	71	28.08	9	1	3	0.54	1.58	0.89	0.55	9	1	36	Good				25	S3	S3	0	0	0	0	0	0	2
08	9	F	12	0.25	1	45	165	55	20.2	0	1	1	0.37	1.53	0.58	0.54	15	1	28	Good				50	S3	S2	1	0	0	0	0	0	9
09	6	F	12	0.25	1	40	150	57	25.33	9	2	1	0.84	1.18	0.9	0.46	10	1	24	Good				20	S3	S1	0	0	0	0	0	0	8
10	7	F	12	0.25	1	55	160	47	18.36	16	1	1	0.43	0.64	0.8	0.42	12	1	24	Good				30	S3	S2	0	0	0	0	0	0	5
11	3	F	12	0.25	2	56	150	50	22.22	12	1	1	0.4	1.08	0.82	0.42		1	24	Pain during surgery	General anesthesia
12		F	12	0.3	1	50	155	61	25.39	9	2	1	0.48	1.91	0.65	0.35	10	1	32	Good				43	S3	S2	0	0	0	0	0	0	1
13	8	F	12	0.3	1	41	160	59	23.05	9	1	3	0.52	2.02	0.79	0.44	8	1	28	Good				50	S3	S2	0	0	0	0	0	0	2
14	5	F	12	0.3	1	24	153	45	19.22	12	1	1	0.43	0.92	0.71	0.45	12	1	20	Good				35	S3	S1	0	0	0	0	0	0	6
15	5	F	12	0.3	1	30	158	60	24.03	19	1	1	0.72	1.77	0.65	0.38	10	1	28	Good				30	S3	S2	0	0	0	0	0	0	6
16	2	F	12	0.3	1	35	153	44.5	19.01	12	1	1	0.44	0.89	0.69	0.51	10	1	24	Good				25	S3	S1	0	1	0	0	0	0	12
17	3	F	12	0.3	2	57	170	60	20.76	9	1	1	0.32	0.85	0.44	0.47		2	30	Pain during surgery	Local infiltration
18		F	12	0.35	1	40	155	55	22.89	9	2	3	0.62	1.76	0.66	0.56	10	2	28	Good				55	S2	S2	0	0	0	0	0	0	1
19	3	F	12	0.35	1	45	160	65	25.39	16	1	1	0.46	1.44	0.69	0.43	5	2	30	Good				30	S3	S2	0	0	0	0	0	0	9
20	7	F	12	0.35	1	27	155	48	19.98	9	1	1	0.44	1.39	0.54	0.41	5	2	24	Good				45	S2	S2	0	0	0	0	0	0	1
21	4	F	12	0.35	1	37	161	56	21.6	16	1	1	0.47	1.59	0.87	0.44	8	2	28	Good				30	S3	S3	0	0	0	0	0	0	4
22	9	F	12	0.3	1	37	168	52	18.42	19	1	1	0.76	0.86	1.04	0.4	3	2	25	Good				35	S2	S2	0	0	0	0	0	0	1
23	7	F	12	0.3	1	30	170	62	21.45	16	2	1	0.55	1.7	1.01	0.44	10	1	32	Good				40	S3	S2	0	1	0	0	0	0	2
24	5	F	12	0.3	2	34	168	59	20.9	9	2	3	0.8	2.02	0.77	0.36		2	32	Pain during surgery	Local infiltration
25		F	12	0.35	1	62	155	56	23.31	12	2	1	0.42	1.38	0.69	0.51	10	2	24	Good				35	S3	S2	0	0	0	0	0	0	8
26	8	F	12	0.35	1	41	158	53	21.23	16	1	1	0.42	1.14	0.88	0.5	5	2	28	Good				30	S2	S2	0	0	0	0	0	0	5
27	6	F	12	0.35	1	53	158	57	22.83	9	1	1	0.38	2.12	0.54	0.49	10	2	28	Good				10	S2	S2	0	0	0	0	0	0	3
28	8	F	12	0.35	1	31	155	49	20.4	9	1	1	0.48	1.27	0.86	0.31	10	2	20	Good				15	S3	L5	0	1	0	0	0	0	9
29	2	F	12	0.35	1	27	156	62	25.48	16	1	1	0.53	2.34	0.62	0.72	6	2	30	Good				20	S3	S3	0	0	0	0	0	0	1
30	6	F	12	0.35	1	31	156	52	21.37	16	1	1	0.38	1.22	0.53	0.51	10	2	28	Good				30	S3	L5	0	0	0	0	0	0	6
31	5	F	12	0.35	1	38	156	47	19.31	16	1	1	0.54	1.22	1.29	0.42	10	2	24	Good				55	S3	S1	0	0	0	0	0	0	6
32	2	F	12	0.35	2	28	163	58	21.83	16	1	3	0.66	1.49	0.99	0.35		2	28	pain during surgery	General anesthesia
33		F	12	0.4	1	53	164	55	20.45	16	1	1	0.45	1.69	0.81	0.27	5	2	28	Good				20	S2	L5	0	0	0	0	0	0	14
34	7	F	12	0.4	1	47	162	70	26.67	16	1	1	0.63	2.05	0.59	0.43	10	2	36	Good				45	S3	S2	0	0	0	0	0	0	2
35	6	F	12	0.4	1	35	160	55	21.48	0	1	1	0.55	1.18	0.8	0.39	5	2	28	Good				30	S2	S1	0	0	0	0	0	0	12
36	9	F	12	0.35	1	27	158	45	18.03	19	2	1	0.67	1.2	0.56	0.55	10	2	24	Good				20	S3	S2	0	0	0	0	0	0	7
37	7	F	12	0.35	1	30	162	62	23.62	16	1	1	0.31	0.96	0.79	0.34	7	2	32	Good				45	S3	S1	0	1	0	0	0	0	26
38	2	F	12	0.35	1	38	161	60	23.15	16	1	1	0.64	1.46	0.62	0.33	10	2	30	Good				30	S2	S2	0	0	0	0	0	0	6
39	5	F	12	0.35	1	58	158	61	24.44	9	1	1	0.39	1.19	0.64	0.38	9	2	30	Good				65	S3	S1	0	0	0	0	0	0	5
40	5	F	12	0.35	1	35	145	53	25.21	9	2	1	0.19	2.03	0.62	0.45	10	1	28	Good				35	S3	S1	0	0	0	0	0	0	4
41	7	F	12	0.35	1	56	150	52	23.11	9	2	2	0.59	0.99	0.69	0.51	10	1	28	Good				15	S3	S1	0	0	0	0	0	0	4
42		F	12	0.35	2	44	165	58	21.3	19	1	1	0.66	1.28	0.66	0.63		2	28	Pain during surgery	General anesthesia
43	7	F	12	0.4	1	38	165	53	19.47	16	1	1	0.5	1.46	0.96	0.39	10	2	26	Good				55	S2	S1	0	0	0	0	0	0	24
44	1	F	12	0.4	1	54	158	48	19.23	16	1	3	0.62	0.96	0.77	0.35	5	2	20	Good				65	S2	L5	1	0	0	0	0	0	5
45	3	F	12	0.4	1	45	161	54	20.83	16	1	1	0.44	1.11	0.65	0.47	5	2	28	Good				60	S2	S1	0	0	0	0	0	0	6
46	6	F	12	0.4	1	38	164	66	24.54	16	1	1	0.67	2.23	0.74	0.62	10	2	32	Good				30	S3	S2	0	0	0	0	0	0	15
47	8	F	12	0.4	1	37	160	56	21.88	16	1	1	0.6	1.09	0.72	0.31	5	2	24	Good				30	S3	S2	0	0	0	0	0	0	6
48	8	F	12	0.4	1	30	158	58	23.23	16	1	1	0.44	1.54	0.62	0.35	10	2	30	Good				30	S3	S2	1	0	0	0	0	0	3
49	3	F	12	0.4	1	56	161	48	18.52	16	1	1	0.54	1.66	1.03	0.3	10	2	24	Good				30	S3	S2	0	0	0	0	0	0	26
50	4	F	12	0.4	1	37	164	57	21.19	19	1	2	0.55	1.43	0.69	0.36	10	2	28	Good				35	S2	S1	1	0	0	0	0	0	10
51	5	F	12	0.4	1	33	160	51	19.92	9	1	1	0.53	1.27	0.59	0.41	6	2	24	Good				30	S3	S2	0	0	0	0	0	0	16

## Sheet: Male
Number	Random NO.	Gender	Volume of Ropivacaine	Concentration of Ropivacaine	Success（1） or not(2)	Age(y)	Height（cm）	Weight(kg)	BMI（kgm2）	Education（y）	ASA	Surgery 1.Hemorrhoids 2.Perianal abscess 3.Anal fistula 4.Anal polyp	Anterior edge of SL to sacrum	Skin to anterior edge of SL	SL width	SL thickness	Anesthesia Onset time(min)	Midazolam（mg）	Dexmedetomidine(ug)	Anesthetic effect	Rescue block	Special situation	Management of special situation	Operation time	Sensory block level at the onset of anesthesia	sensory block level at the end of surgery	Bromage scale after surgery	Urinary retention	Back pain	hypotension	Motor block	Urinary retention	Back pain	hypotension	Other complications related to anesthesia	Postoperative pain onset time(h)
01		M	14	0.25	1	34	165	60	22.04	16	1	1	0.3	1.4	1.59	0.41	12	1	30	Good				25	S3	S2	0	0	0	0	0	0	0	0	0	7
02	1	M	14	0.25	2	23	174	61	20.15	16	1	3	0.25	0.97	0.3	0.26	11	1	15	Pain during surgery	General anesthesia
03		M	14	0.3	1	34	168	70	24.8	16	1	2	0.72	1.1	0.42	0.31	14	1	40	Good				28	S3	S2	0	0	0	0	0	0	0	0	0	8
04	3	M	14	0.3	1	37	170	74	25.61	19	1	1	0.23	1.36	0.49	0.4	10	1	20	Good				40	S3	S2	0	0	0	0	0	0	0	0	0	6
05	4	M	14	0.3	2	53	173	77.5	25.89	9	2	1	0.49	1.28	0.79	0.48	7	1	24	Pain during surgery	General anesthesia
06		M	14	0.35	1	39	176	81	26.15	9	2	1	0.53	1.02	0.67	0.34	15	2	24	Good				25	S3	S2	0	0	0	0	0	0	0	0	0	9
07	8	M	14	0.35	1	33	168	56	19.84	9	1	1	0.5	1.06	0.99	0.26	11	1	24	Good				40	S2	L5	0	0	0	0	0	0	0	0	0	10
08	2	M	14	0.35	1	61	171	62	21.2	12	1	2	0.21	1.06	0.72	0.27	10	1	25	Good				20	S3	S2	0	0	0	0	0	0	0	0	0	10
09	4	M	14	0.35	1	57	161	62	23.92	16	1	1	0.23	1.62	1.24	0.25	10	1	20	Good				30	S3	S2	0	0	0	0	0	0	0	0	0	8
10	9	M	14	0.3	1	30	166	81	29.39	6	1	3	0.71	1.42	0.66	0.36	10	1	20	Good				30	S3	S1	0	0	0	0	0	0	0	0	0	10
11	6	M	14	0.3	1	34	165	65	23.88	9	1	1	0.24	0.89	0.98	0.18	15	2	30	Good				20	S3	S2	0	0	0	0	0	0	0	0	0	7
12	4	M	14	0.3	1	38	175	58	18.94	16	2	1	0.48	1.55	0.8	0.62	5	2	50	Good				20	S3	S1	0	0	0	0	0	0	0	0	0	6
13	8	M	14	0.3	1	37	177	78	24.9	6	1	1	0.41	1.48	0.89	0.51	5	2	40	Good				25	S3	S2	0	0	0	0	0	0	0	0	0	7
14	7	M	14	0.3	2	60	163	71.5	26.91	6	1	1	0.1	1.59	1.3	0.51	8		35	Pain during surgery	General anesthesia
15		M	14	0.35	1	65	170	73	25.26	9	1	1	0.38	1.66	1.26	0.22	10	1	120	Good				45	S3	S2	0	0	0	0	0	0	0	0	0	6
16	1	M	14	0.35	1	40	160	67.5	26.37	9	1	1	0.17	1.98	0.81	0.39	8	2	20	Good				40	S3	S2	0	0	0	0	0	0	0	0	0	8
17	4	M	14	0.35	2	38	175	65	21.22	9	1	1	0.28	1.31	0.43	0.19	10	2	30	Pain during surgery	General anesthesia
18		M	14	0.4	1	38	172	68	22.99	19	2	1	0.41	1.31	1.1	0.28	8	2	32	Good				40	S3	S1	0	0	0	0	0	0	0	0	0	9
19	6	M	14	0.4	1	39	169	60	21.01	18	1	1	0.52	1.04	1.08	0.39	6	1	30	Good				30	S2	L5	0	1	0	0	0	1	0	0	0	11
20	5	M	14	0.4	1	66	171	83	28.38	9	1	3	0.42	1.14	1.85	0.54	7	1	20	Good				20	S3	S1	0	0	0	0	0	0	0	0	0	15
21	4	M	14	0.4	1	48	165	74	27.18	9	1	3	0.29	0.98	0.99	0.29	7	1	20	Good				70	S2	L5	0	0	0	0	0	0	0	0	0	5
22	8	M	14	0.4	1	52	173	59	19.71	9	1	1	0.47	0.71	1.04	0.26	12	2	28	Good				25	S3	S2	0	0	0	0	0	0	0	0	0	9
23	7	M	14	0.4	1	53	175	69	22.53	16	2	3	0.34	1	1.15	0.35	10	2	40	Good				60	S3	S2	0	0	0	0	0	0	0	0	0	11
24	2	M	14	0.4	1	33	175	72	23.51	16	1	3	0.55	1.06	0.99	0.34	10	1	20	Good				25	S3	S1	0	0	0	0	0	0	0	0	0	9
25	8	M	14	0.4	1	48	161	65	25.08	21	1	1	0.38	1.13	0.8	0.41	8	1	28	Good				40	S3	S1	0	0	0	0	0	0	0	0	0	8
26	6	M	14	0.4	1	36	171	85	29.07	21	1	1	0.62	1.52	0.93	0.96	10	1	40	Good				35	S3	S1	0	0	0	0	0	0	0	0	0	6
27	9	M	14	0.35	1	35	177	80	25.54	16	1	3	0.22	1.79	0.96	0.57	8	1	30	Good				25	S2	L5	0	0	0	0	0	0	0	0	0	5
28	1	M	14	0.35	1	37	165	67	24.61	19	1	1	0.52	1.05	1.29	0.32	8	2	30	Good				40	S3	S2	0	0	0	0	0	0	0	0	0	7
29	7	M	14	0.35	1	52	172	72	24.34	16	1	3	0.47	1.49	1.41	0.48	15	1	30	Good				75	S2	S1	0	0	0	0	0	0	0	0	0	7
30	8	M	14	0.35	1	25	155	70	29.14	9	2	1	0.43	1.54	0.94	0.42	9	1	28	Good				45	S3	S2	0	0	0	0	0	0	0	0	0	7
31	6	M	14	0.35	2	34	173	76.5	25.56	16	2	4	0.38	1.5	0.99	0.47	8	1	35	Pain during surgery	General anesthesia
32		M	14	0.4	1	24	160	50	19.53	9	1	1	0.55	0.83	0.7	0.45	7	1	28	Good				45	S3	S1	0	0	0	0	0	0	0	0	0	6
33	4	M	14	0.4	1	52	168	78	27.64	16	2	1	0.47	1.44	0.64	0.48	8	2	28	Good				35	S3	S1	0	0	0	0	0	0	0	0	0	5
34	8	M	14	0.4	1	21	175	58	18.94	19	1	3	0.39	0.91	1.22	0.41	6	1	20	Good				45	S2	L5	0	1	0	0	0	1	0	0	0	6
35	7	M	14	0.4	1	27	179	75	23.41	16	1	2	0.43	1.46	0.9	0.45	8	1	30	Good				50	S3	S2	0	0	1	0	0	0	1	0	0	6
36	4	M	14	0.4	1	32	167	62	22.23	16	2	1	0.26	1.32	1.21	0.32	12	1	20	Good				35	S3	S2	0	0	0	0	0	0	0	0	0	5
37	5	M	14	0.4	1	52	166	62	22.5	12	1	1	0.66	1.46	1.23	0.32	10		20	Good				15	S2	L5	0	0	0	0	0	0	0	0	0	9
38	7	M	14	0.4	1	31	178	76	23.99	16	1	3	0.42	1.47	1.58	0.42	5	1	80	Good				35	S3	S1	0	0	0	0	0	0	0	0	0	6
39	8	M	14	0.4	1	39	170	72	24.91	12	1	1	0.43	1.51	1.53	0.4	5	1	70	Good				50	S3	S3	0	0	0	0	0	0	0	0	0	6
40	3	M	14	0.4	1	38	174	73	24.11	16	1	1	0.4	1.38	1.48	0.43	6	2	80	Good				60	S3	S2	0	0	0	0	0	0	0	0	0	5
41	2	M	14	0.4	1	37	171	65	22.23	19	1	1	0.53	1.46	0.84	0.41	7	1	40	Good				50	S3	S1	0	0	0	0	0	0	0	0	0	5
42	8	M	14	0.4	1	40	163	76	28.6	9	1	3	0.45	1.54	0.74	0.48	14	2	40	Good				25	S3	S1	0	0	0	0	0	0	0	0	0	5
43	9	M	14	0.35	1	56	165	63	23.14	16	1	3	0.33	1.16	0.82	0.39	6	2	32	Good				35	S3	S1	0	0	0	0	0	0	0	0	0	5
44	6	M	14	0.35	1	55	169	65	22.76	9	2	1	0.31	1.45	0.83	0.54	9	2	32	Good				30	S3	S1	0	0	0	0	0	0	0	0	0	6
45	7	M	14	0.35	1	33	175	75	24.49	16	1	1	0.46	1.35	0.51	0.54	11	2	36	Good				15	S3	S1	0	0	0	0	0	0	0	0	0	6
46	2	M	14	0.35	1	32	184	97	28.65	9	1	2	0.42	1.96	0.81	0.47	9	2	48	Good				20	S3	S1	0	0	0	0	0	0	0	0	0	6
47	4	M	14	0.35	1	44	173	74	24.73	19	1	1	0.84	1.12	0.39	0.48	14	2	36	Good				35	S3	S1	0	1	0	0	0	1	0	0	0	10
48	6	M	14	0.35	1	51	176	75	24.21	16	1	2	0.8	1.15	0.35	0.45	7	2	40	Good				40	S2	S1	0	0	0	0	0	0	0	0	0	6
49	5	M	14	0.35	1	36	177	58	18.51	9	1	1	0.49	0.78	0.71	0.32	8	2	28	Good				20	S3	S1	1	0	0	0	0	0	0	0	0	10
50	4	M	14	0.35	1	45	177	68	21.71	16	1	1	0.48	1.36	0.89	0.55	15	2	40	Good				35	S3	S1	0	0	0	0	0	0	0	0	0	6
